# Supplementary material for: Resolution Improvement of Light Field Imaging via a Nematic Liquid Crystal Microlens with Added Multi-Walled Carbon Nanotubes
Source: Sensors (Basel). 2020 Sep 28;20(19):5557. doi: 10.3390/s20195557 (PMC7582984; doi:10.3390/s20195557)
Supplement: Supplementary file 1 [file sensors-20-05557-s001.zip]

Archive with 3 entries (2 files):
- Supplementary Files/core algorithm of aperiodicity extraction.m
- Supplementary Files/core algorithm of weighted average.m
- Supplementary Files/
