# Supplementary material for: Resolution Improvement of Light Field Imaging via a Nematic Liquid Crystal Microlens with Added Multi-Walled Carbon Nanotubes
Source: Sensors (Basel). 2020 Sep 28;20(19):5557. doi: 10.3390/s20195557 (PMC7582984; doi:10.3390/s20195557)
Supplement: Supplementary file 1 [file sensors-20-05557-s001.zip › Supplementary Files/core algorithm of aperiodicity extraction.m]

%Verify if adjacent pixels from adjacent perspectives are equal.
LF=importdata('...\LensletImage.mat');
[y,x,row,col,channel]=size(LF);
%x=y=11,row=378,col=379,channel=4

% figure(1);
% k=1;
m = 3;%y
n = 3;%x
i = 145;%row
a = zeros(1,col);
tic
    for j=1:col-1
        
        %x and y represent the rows and columns of pixels behind a single microlens£¬s and t represent the rows and columns of the microlens array£¬n represents the channel.
        %when you fix a pair of x and y's values and go through all the s and t,images from different angles can be obtained¡£
        %example£ºIf the Matlab code is img=squeeze(LF(5,5, :, :, 1:3))£¬you can get a image formed by a set of pixels that take all the positions behind the microlens (5,5).
        if (LF(m,n+1,i,j+1,2) == LF(m,n-1,i,j,2))
            a(j)=1;
        else
            a(j)=0;
        end
%         img=squeeze(LF(i,j,:,:,1:3));
      
%         disp(k);
%         figure(1),imshow(img);
%         imwrite(img,['...\subImages1\',num2str(j),'_',num2str(i),'.jpg']);
%         imwrite(img,['...\subImages2\',num2str(k),'.jpg']);
%         k=k+1;
%         pause(0.1);
    end
    
%The visual angle map can be obtained by calculating when the view point is (m,n).
%img1--Microlens and pixel one to one.
%img2--Microlens and pixel one to four.
%img3--Microlens and pixel one to nine.
%img4--Which is equivalent to the modified image2.
%img5--Which is equivalent to the modified image3.
[y,x,row,col,channel]=size(LF);
%x=y=11,row=378,col=379,channel=4

m = 3;%y
n = 3;%x
% img1 = squeeze(LF(m,n,:,:,1:3));
% img2 = zeros(row*2,col*2,3);
img3 = zeros(row*3,col*3,3);
tic
for i=1:row
    for j=1:col
        
        %x and y represent the rows and columns of pixels behind a single microlens£¬s and t represent the rows and columns of the microlens array£¬n represents the channel.
        %when you fix a pair of x and y's values and go through all the s and t,images from different angles can be obtained¡£
        %example£ºIf the Matlab code is img=squeeze(LF(5,5, :, :, 1:3))£¬you can get a image formed by a set of pixels that take all the positions behind the microlens (5,5).
        pixel_00 = squeeze(LF(m-1,n-1,i,j,1:3));        pixel_01 = squeeze(LF(m-1,n,i,j,1:3));        pixel_02 = squeeze(LF(m-1,n+1,i,j,1:3));
        pixel_10 = squeeze(LF(m,n-1,i,j,1:3));        pixel_11 = squeeze(LF(m,n,i,j,1:3));        pixel_12 = squeeze(LF(m,n+1,i,j,1:3));
        pixel_20 = squeeze(LF(m+1,n-1,i,j,1:3));        pixel_21 = squeeze(LF(m+1,n,i,j,1:3));        pixel_22 = squeeze(LF(m+1,n+1,i,j,1:3));
%         img2((i-1)*2+1,(j-1)*2+1,1:3) = pixel_22;        img2((i-1)*2+1,(j-1)*2+2,1:3) = pixel_21;
%         img2((i-1)*2+2,(j-1)*2+1,1:3) = pixel_12;        img2((i-1)*2+2,(j-1)*2+2,1:3) = pixel_11;
%         img3((i-1)*3+1,(j-1)*3+1,1:3) = pixel_22;        img3((i-1)*3+1,(j-1)*3+2,1:3) = pixel_21;        img3((i-1)*3+1,(j-1)*3+3,1:3) = pixel_20;
%         img3((i-1)*3+2,(j-1)*3+1,1:3) = pixel_12;        img3((i-1)*3+2,(j-1)*3+2,1:3) = pixel_11;        img3((i-1)*3+2,(j-1)*3+3,1:3) = pixel_10;
%         img3((i-1)*3+3,(j-1)*3+1,1:3) = pixel_02;        img3((i-1)*3+3,(j-1)*3+2,1:3) = pixel_01;        img3((i-1)*3+3,(j-1)*3+3,1:3) = pixel_00;
%         
%         img2((i-1)*2+1,(j-1)*2+1,1:3) = pixel_11;        img2((i-1)*2+1,(j-1)*2+2,1:3) = pixel_12;
%         img2((i-1)*2+2,(j-1)*2+1,1:3) = pixel_21;        img2((i-1)*2+2,(j-1)*2+2,1:3) = pixel_22;
        img3((i-1)*3+1,(j-1)*3+1,1:3) = pixel_00;        img3((i-1)*3+1,(j-1)*3+2,1:3) = pixel_01;        img3((i-1)*3+1,(j-1)*3+3,1:3) = pixel_02;
        img3((i-1)*3+2,(j-1)*3+1,1:3) = pixel_10;        img3((i-1)*3+2,(j-1)*3+2,1:3) = pixel_11;        img3((i-1)*3+2,(j-1)*3+3,1:3) = pixel_12;
        img3((i-1)*3+3,(j-1)*3+1,1:3) = pixel_20;        img3((i-1)*3+3,(j-1)*3+2,1:3) = pixel_21;        img3((i-1)*3+3,(j-1)*3+3,1:3) = pixel_22;
        
    end
end   
%10.634745 seconds have passed.
toc

% imwrite(img1,'...\LFGUI\img1.jpg');
% imwrite(img2,'...\LFGUI\img2.jpg');
% imwrite(img3,'...\LFGUI\img3.jpg');
% imwrite(img2,'...\LFGUI\img4.jpg');
imwrite(img3,'...\LFGUI\img5.jpg');


%0.027315 seconds have passed.
toc


I = imread('Imagemicroscope.bmp');
[row,col,channel]=size(I);
k=12;
m = round(row/k);% round(x) is uesd to round.
n = round(col/k);
img = zeros(m,n,3);
x=4;y=4;
for i=1:m
    for j=1:n
        img(i,j,1:3) = I(i*(k-1)+x,j*(k-1)+y,1:3);
    end
end
imwrite(uint8(img),'...\img000.jpg');
